# Supplementary material for: Comparing apples and oranges: Why infant bone collagen may not reflect dietary intake in the same way as dentine collagen
Source: Am J Phys Anthropol. 2018 Sep 6;167(3):524–40. doi: 10.1002/ajpa.23682 (PMC6221104; doi:10.1002/ajpa.23682)
Supplement: Supplementary file 2 — Figure S2. (a,b) Incremental dentine carbon (δ13C) and nitrogen (δ15N) isotope ratio profiles by estimated age for deciduous teeth from Raunds matching profile type 2 [file AJPA-167-524-s002.zip]

Archive with 2 entries (2 files):
- Figure_S2a.tif
- Figure_S2b.tif
